# Supplementary material for: Integrative Proteomics and Phosphoproteomics Profiling of Chronic Enteropathy Associated with SLCO2A1 Gene Reveals Mucosal Barrier Impairment and Focal Adhesion Pathway Alterations
Source: Biomedicines. 2026 Jun 23;14(7):1412. doi: 10.3390/biomedicines14071412 (PMC13404605; doi:10.3390/biomedicines14071412)
Supplement: Supplementary file 1 [file biomedicines-14-01412-s001.zip]

Archive with 1 entries (1 files):
- biomedicines-4298050-supplementary.pdf
